# Supplementary material for: Infants look longer at colours that adults like when colours are highly saturated
Source: Psychon Bull Rev. 2019 Dec 17;27(1):78–85. doi: 10.3758/s13423-019-01688-5 (PMC7000485; doi:10.3758/s13423-019-01688-5)
Supplement: Supplementary file 1 — (XLSX 17 kb) [file 13423_2019_1688_MOESM1_ESM.xlsx]

## Sheet: Sheet1
Munsell_Hue	Chroma	Adult_Preference	Infant_FirstTrial	LM	S	Adult_stderror	AdultSTDev	Infant_stderror	InfantSTDev
5R	14	64.82	3007.6	0.682238	0.164436	2.79815	17.7	526.57	1177.45
7.5 R	14	58.82	3450.7	0.676514	0.12847	2.91759	18.45	640.649	1928.46
5 YR	8	28.42	3400.58	0.60208	0.127631	3.21617	20.34	560.361	1696.29
2.5 Y	6	18.02	1996	0.577989	0.080812	2.10257	13.3	459.467	1377.8
10 Y	6	24.95	3187	0.555489	0.059181	2.8249	17.87	445.418	1860.54
7.5 GY	8	45.89	3501.63	0.514931	0.06563	2.79964	17.71	355.347	1623.47
5 G	10	56.66	2889.59	0.491744	0.210775	3.16554	20.02	338.77	1396.78
2.5 BG	8	74.64	3193.64	0.490023	0.288235	2.26073	14.3	482.468	1758.41
10 BG	8	78.86	4234.94	0.482601	0.414519	2.51616	15.91	311.501	1780.35
7.5 B	8	73.77	3980.2	0.483937	0.526139	2.70902	17.13	381.673	1149.6
5 BP	10	68.09	3569.94	0.488197	0.69178	3.21499	20.33	442.095	1787.34
2.5 P	10	72.77	3451.8	0.541053	0.651445	3.05258	19.31	657.682	1934.57
P 10	14	72.5	3906.9	0.583078	0.498434	2.68412	16.98	470.225	1530.31
7.5 RP	10	68.72	3640.4	0.6234	0.313918	3.21714	20.35	373.682	1531.45
